# Supplementary material for: Coupled analysis of arable land input intensity and output intensity based on sliding windows
Source: MethodsX. 2024 Jul 23;13:102862. doi: 10.1016/j.mex.2024.102862 (PMC11338139; doi:10.1016/j.mex.2024.102862)
Supplement: Supplementary file 2 [file mmc2.zip]

Archive with 1 entries (1 files):
- pyCASW.py
