# Supplementary material for: Coupled analysis of arable land input intensity and output intensity based on sliding windows
Source: MethodsX. 2024 Jul 23;13:102862. doi: 10.1016/j.mex.2024.102862 (PMC11338139; doi:10.1016/j.mex.2024.102862)
Supplement: Supplementary file 4 [file mmc4.txt]

chardet==4.0.0
matplotlib==3.5.1
numpy==1.21.5
pandas==1.5.1
pingouin==0.5.2
scipy==1.7.3
tk==8.6.8
