# Supplementary material for: Coupled analysis of arable land input intensity and output intensity based on sliding windows
Source: MethodsX. 2024 Jul 23;13:102862. doi: 10.1016/j.mex.2024.102862 (PMC11338139; doi:10.1016/j.mex.2024.102862)
Supplement: Supplementary file 5 [file mmc5.zip › Test data.csv]

Province	Year	Normalized fertilizer input intensity	Normalized pesticides input intensity	Normalized mulching film input intensity	Normalized agro-machinery input intensity	Normalized labour force input intensity	Normalized staple food grains output intensity
BJ	1998	50.36281182	25.77784397	27.10200431	40.08096163	48.03760767	66.98307697
BJ	1999	50.34785999	26.74167453	24.80882905	40.22528864	48.83431592	52.41584364
BJ	2000	55.70636453	33.25935725	33.7000665	45.89668445	57.50440674	47.83426243
BJ	2001	58.26370191	32.55269093	41.55953157	54.85625794	69.11267201	52.43040089
BJ	2002	64.15587164	39.08361147	56.85607071	60.52947606	78.18413676	51.48697176
BJ	2003	68.7409067	49.06415382	67.63657633	64.84397921	88.2749118	38.02798898
BJ	2004	68.3602102	49.81540046	56.7103512	58.8817426	86.94740984	46.3084906
BJ	2005	68.66039687	42.03720413	43.17066128	57.25806363	72.95885572	54.50640818
BJ	2006	65.50728672	40.41751715	41.64735447	52.78611283	53.96054767	54.9358844
BJ	2007	69.56325715	35.67214576	68.02415111	54.65471036	62.65238102	58.83609482
BJ	2008	59.92162943	33.63663529	57.71366428	43.26636098	57.4805935	66.25627591
BJ	2009	60.70717538	34.96489543	49.49058502	44.40712757	59.6772788	65.96056608
BJ	2010	60.73880424	35.22167032	50.4465637	45.70971536	63.5312277	59.86330515
BJ	2011	65.04780559	36.76426643	45.35283543	46.10442789	67.97170711	71.95581253
BJ	2012	69.69667345	39.01586495	44.88174087	44.68849236	75.08755249	72.87707818
BJ	2013	76.39566673	45.99434083	50.83042215	44.90753413	90.59911874	76.86013712
TJ	1998	31.34707905	12.11981401	19.57994348	56.01925672	47.48938542	47.96982076
TJ	1999	34.17872493	26.6694505	22.00856944	44.89477795	48.77322977	36.01689698
TJ	2000	40.22547354	17.06949567	26.44880926	60.2882021	51.63288954	43.23199376
TJ	2001	41.48027682	12.00096558	45.64515464	59.99225882	50.54697119	44.14849028
TJ	2002	44.7196475	11.0169084	82.12637704	63.90512467	52.89084993	44.79276699
TJ	2003	47.83997865	11.75995927	51.99686284	65.58055726	56.2766443	48.21690362
TJ	2004	66.59301934	14.86039447	56.72423856	65.89508811	56.54117836	49.20783015
TJ	2005	69.62824009	16.89195306	57.32970803	67.08760832	47.15634515	51.1700006
TJ	2006	71.06821598	16.82907338	51.1439636	64.54111115	33.75570202	52.7588674
TJ	2007	93.60981944	21.33596922	55.24454982	77.21892769	42.05220104	55.58829719
TJ	2008	88.95807623	22.64456728	53.34364366	73.83161629	41.40751791	56.10897684
TJ	2009	88.8309857	22.10473651	47.6631254	71.99545589	40.8004528	56.45028022
TJ	2010	83.4563792	21.29275161	45.93111696	70.37797278	39.65793486	57.13062241
TJ	2011	78.75115445	21.32312074	44.79929688	68.43356711	38.40083726	58.77404379
TJ	2012	76.57048809	20.81463247	41.11494036	64.70293235	36.81311523	55.42585468
TJ	2013	77.01041682	19.98026006	37.84583555	63.75387287	38.03397528	60.32766165
TJ	2014	71.27581634	19.7217331	35.54424963	62.69511027	38.19307535	56.99504359
TJ	2015	67.36821403	19.4665156	35.17026881	63.53118648	39.18236025	58.52809808
TJ	2016	70.31659917	19.24828614	32.58526333	57.09697136	41.5120891	63.9557948
TJ	2017	53.62863574	12.62736784	31.28581691	57.02189215	41.79922849	72.58906398
TJ	2018	49.94818617	11.83111259	27.0790217	42.15001336	42.40991735	70.76115906
TJ	2019	50.14658541	12.4300853	27.01251884	46.13540717	43.7469101	81.01721011
HE	1998	37.89183849	20.74338182	10.30152243	34.81047421	40.15870318	37.70159682
HE	1999	38.46230817	20.76635334	11.05740573	37.38795066	40.48346058	34.63090736
HE	2000	38.06090914	21.19775074	12.48144723	40.04925342	41.07154412	31.67023962
HE	2001	38.69406148	21.6309002	14.42078813	41.854799	41.28517306	33.07138515
HE	2002	39.80854761	22.09208271	16.62340214	43.54954809	41.62321757	32.9664556
HE	2003	42.65687054	23.20250273	21.0261852	47.45548915	43.27875557	37.36812973
HE	2004	43.53557787	23.18206197	25.34564408	49.66668112	43.00731912	40.75016351
HE	2005	45.65183637	24.73147167	26.48646162	51.4915432	37.36237283	41.89517013
HE	2006	45.96409951	24.9238095	25.3565975	53.66191542	31.7617744	44.93701492
HE	2007	48.17696982	26.18412843	26.49203612	56.88448991	31.40164225	49.14830628
HE	2008	47.55129339	26.53668289	26.61946735	59.13467934	30.301574	51.13096806
HE	2009	48.32016231	27.15691399	26.89868158	61.69320376	29.95248568	50.90896215
HE	2010	49.21554668	26.3507693	26.84714186	63.41164289	29.62910875	51.43575271
HE	2011	49.31503383	25.57966592	27.48165743	64.32717186	28.8872745	57.16059361
HE	2012	49.71413258	26.2074893	28.44956751	65.66474802	28.26968324	58.70997619
HE	2013	50.1833899	27.00195355	28.3566591	67.3700665	27.7162842	61.75082065
HE	2014	51.30190153	26.98988377	28.07167476	68.9183018	27.26762892	61.66558202
HE	2015	50.830919	25.81152255	27.48576496	57.51245823	25.9587634	60.69536545
HE	2016	52.19441055	26.16874919	28.15010902	45.96994135	25.81829979	65.72111438
HE	2017	50.7302817	22.3362038	26.86494116	47.79225219	25.1416931	70.24913669
HE	2018	47.45353145	19.38494723	23.57852604	49.93419636	24.97517297	67.55592276
HE	2019	44.617285	17.97998557	22.53941878	51.30165841	24.48613871	70.22956091
SX	1998	21.80258069	8.003258841	21.43615581	15.84105659	38.7129978	24.63304829
SX	1999	22.06809062	8.801655507	21.08838494	18.47611807	39.71712284	12.6714928
SX	2000	21.61096728	9.408239963	18.87501312	18.71637153	39.2648438	10.78974314
SX	2001	24.51685473	11.5772578	20.7742567	22.36234173	44.08064061	8.636436277
SX	2002	23.54625117	10.80691365	19.75363332	22.22570486	41.09345921	19.72704818
SX	2003	25.74347957	12.34590829	21.19547411	24.67755121	43.83336252	27.00328628
SX	2004	26.8334102	13.22137636	23.3469396	28.54281829	43.56624007	33.73818324
SX	2005	27.33239865	14.68156701	23.87778894	29.67534803	38.87399603	25.71825373
SX	2006	27.89982046	14.72928159	24.70711878	30.60968325	33.3543281	30.4096905
SX	2007	31.06368443	15.80372586	26.92577172	33.58770363	34.74205341	29.73442143
SX	2008	31.09813114	16.03889196	26.10240757	33.91061711	33.29859131	32.96930009
SX	2009	31.72461266	17.36228524	30.41414038	36.64882138	33.21541752	24.97096786
SX	2010	33.52383494	17.61769742	26.5634289	38.28634991	32.54985466	32.03250676
SX	2011	34.51542856	19.31408592	28.42159719	39.75586137	31.13124116	36.85732864
SX	2012	35.72629647	20.43034616	31.11887516	41.66199851	29.97923244	41.47804373
SX	2013	37.03268354	21.20183889	31.61031177	44.00804149	29.40874999	43.80398421
SX	2014	35.7724171	21.60773401	32.71181437	45.63099153	28.61255941	44.34852772
SX	2015	34.81665035	21.7204502	31.53314889	32.19800938	27.9326741	40.1182002
SX	2016	36.40821476	22.5690338	33.34349379	22.61174319	28.87743859	43.02441585
SX	2017	33.67973648	21.15803726	32.53255003	16.54188089	28.25950222	47.42083027
SX	2018	32.43861988	19.28858364	32.12453539	17.78826862	27.72232379	49.77171337
SX	2019	31.75790923	18.39892384	32.37323655	19.30599843	27.14545663	48.69116
NM	1998	3.834798421	0.099147426	15.78370567	4.642336873	11.05995674	20.96346878
NM	1999	4.391868967	0.601990151	17.95698018	5.697454851	10.53295934	17.24654493
NM	2000	4.598894255	0.491356965	17.53067726	7.142802474	11.02717039	13.40475689
NM	2001	6.814869936	1.168705389	15.57529743	8.42009659	11.66857489	15.22135345
NM	2002	7.01424679	1.448257133	15.56649558	8.840394363	11.0211308	21.98006184
NM	2003	10.95388052	1.536405482	16.29039883	10.31814267	11.2987794	23.16013558
NM	2004	13.50972271	1.875780521	19.16469177	11.40267275	10.65426883	27.35385862
NM	2005	15.56663396	3.245077913	18.56909994	12.00950226	9.657563854	32.17921044
NM	2006	18.28504852	3.827094521	18.52499289	13.1435263	7.945012118	32.0961746
NM	2007	18.63894675	3.903971251	17.4111677	13.06061115	6.444915916	30.1181668
NM	2008	21.83898263	4.539250642	20.73132323	17.77051931	5.835469479	37.61625878
NM	2009	26.30883112	5.907710936	21.88808189	18.51555288	5.258395246	30.78879033
NM	2010	27.20594071	6.687866656	25.13205253	19.46683558	4.764339497	35.75720565
NM	2011	26.04044584	6.598822807	24.98261668	20.24860693	4.30926499	40.87771302
NM	2012	28.87306935	8.934442585	28.20722325	20.9907248	3.943386605	46.85175348
NM	2013	32.15994084	9.44557842	31.06136974	22.02244431	3.606411974	53.72712125
NM	2014	36.21441609	8.979918412	32.171283	23.11014521	3.182950409	54.7864714
NM	2015	36.34852247	9.478575649	33.78006554	19.39102745	2.051597083	56.56384377
NM	2016	28.50807226	7.129114555	30.07429118	15.77629166	0.814947814	54.24797261
NM	2017	28.04232287	8.204318062	31.55769627	16.65522863	0.602095393	55.14170623
NM	2018	26.17115931	6.316584563	31.45256306	18.3799365	0.642042969	62.87977074
NM	2019	24.79139327	5.42525057	33.35043747	19.58021976	0.451209169	64.28624311
LN	1998	41.19389183	29.53446653	19.77377978	12.26531825	43.90946136	72.95787618
LN	1999	41.90180331	26.89468822	19.24566879	13.83294293	44.35242218	62.53447955
LN	2000	38.17362291	26.77068094	20.35049653	15.66097583	44.52153071	34.45001416
LN	2001	32.87653587	24.44452231	19.40195052	14.66300552	40.11055902	44.72981382
LN	2002	35.39591861	29.78540121	23.96140651	16.85626596	41.99542889	58.56300687
LN	2003	37.32309402	33.48303757	22.2390801	18.34527615	43.45821768	62.27224279
LN	2004	39.5112363	34.35537139	22.62479672	19.56032013	43.69496963	69.22571627
LN	2005	39.04370419	33.74584736	24.41274581	23.78899244	37.07385297	66.49602124
LN	2006	39.82062409	34.97443445	25.02623474	25.25883192	30.22254165	62.57928082
LN	2007	43.74145302	38.59770538	29.91047898	24.93934438	30.91968294	68.64548672
LN	2008	44.02438758	40.25749519	31.22508414	26.46877343	30.12314725	73.62234849
LN	2009	42.81731514	39.267773	28.40086394	26.29168126	27.88591041	55.34380468
LN	2010	42.89207427	49.4494135	32.74389222	26.60759707	25.37620177	62.01282353
LN	2011	43.88004495	38.77310658	33.73097078	28.22154489	23.20263947	77.16706231
LN	2012	43.45334283	39.97327127	34.90073661	29.49825587	21.38420509	78.18844868
LN	2013	45.42410855	40.72802204	37.70265879	31.01350733	20.70984169	85.75903964
LN	2014	45.84218462	41.40723934	36.50462924	32.83144463	20.50432305	59.34300643
LN	2015	44.89101844	40.49013052	35.30728428	28.32949858	19.81149576	72.18359861
LN	2016	42.41764131	37.56554427	32.95337625	24.13883968	19.62185262	79.95141174
LN	2017	41.80346629	39.18581528	33.3314646	25.33427559	19.91330599	85.11937198
LN	2018	40.82124632	37.02435079	34.03531918	25.48038847	19.11107583	77.19106658
LN	2019	38.30071343	33.93818519	33.02564921	26.97519361	18.98752307	90.6945295
JL	1998	32.3970423	8.703831864	11.40615458	5.676279599	20.94417779	93.21675362
JL	1999	33.75673839	9.522396747	12.72320471	6.688682611	21.10966257	83.17494996
JL	2000	25.93957852	9.406390561	10.63305878	6.854476452	17.99616745	38.81519979
JL	2001	23.16975269	11.28485758	15.25070477	6.906813219	16.0053459	45.6329723
JL	2002	25.99254249	11.72180319	15.07408098	8.181519654	17.2358693	61.53034272
JL	2003	29.92861078	11.5028729	12.26883366	9.109987029	17.0070551	64.45044699
JL	2004	40.62744764	12.26332762	13.34207254	9.602083849	16.05642358	68.07364724
JL	2005	29.9247003	14.13651898	13.09102423	11.27066455	15.86936884	69.80814467
JL	2006	32.35356699	17.53982785	13.45483402	12.37946781	13.02696505	77.18002358
JL	2007	35.28843798	19.80291213	12.40672931	13.82394072	13.16777378	65.86370143
JL	2008	37.71414178	21.31377639	13.38353904	15.06996398	12.93602607	80.49104544
JL	2009	40.1915444	22.06210293	13.13043696	17.11149882	12.60591932	65.57540157
JL	2010	41.32845827	21.58437314	13.39869778	18.11643036	12.06425434	76.02558139
JL	2011	45.25331269	23.27745219	17.72656732	20.52942504	12.06045803	90.51989399
JL	2012	47.58867296	26.14558299	19.30503238	22.31805957	11.58229503	94.77060645
JL	2013	49.35126326	25.46247222	19.00400911	23.73829575	11.02561735	97.9149955
JL	2014	49.36679015	29.16945294	17.09175835	24.6698975	10.09759115	91.26054592
JL	2015	49.77911552	30.3310722	17.1474056	24.62022131	9.688279485	93.26770697
JL	2016	45.72372015	26.18315506	16.9893635	24.20560915	8.186785549	97.31779414
JL	2017	44.4183107	24.91310243	17.8095003	25.86708283	7.785463396	100
JL	2018	43.45276776	22.18825162	18.2489082	27.68461922	7.391785639	80.88271585
JL	2019	42.36300964	20.82903834	16.42330676	29.32637551	6.961818572	89.01380746
HLJ	1998	5.810049698	5.392642689	10.17594938	2.931806577	8.402088318	27.61419121
HLJ	1999	5.474266182	5.402123308	9.211618715	3.545087068	8.426091376	29.07282385
HLJ	2000	4.118078023	5.70729414	8.212393609	3.819891543	8.303108059	18.21126271
HLJ	2001	2.586665961	5.522801669	7.491571011	3.340806023	7.323641804	18.54481994
HLJ	2002	3.994725456	7.072912195	7.955956605	4.042505036	7.637804039	23.05498539
HLJ	2003	3.126714428	7.513381398	8.637493614	4.506975624	7.770813076	15.39911841
HLJ	2004	6.419221608	10.78152817	8.135709937	5.289330115	7.663256599	22.82163654
HLJ	2005	6.868178948	10.59189631	7.988934202	6.739379299	7.503380014	20.31509047
HLJ	2006	7.795537225	13.19583515	8.199973221	8.183524196	5.82732466	21.27370371
HLJ	2007	6.191206256	17.39927328	7.169609125	7.493342187	4.035878618	17.80963572
HLJ	2008	6.42169441	12.02812259	7.786178703	8.431431363	3.453972713	29.33776143
HLJ	2009	8.944010011	13.12283243	7.475424506	10.27859853	3.394318816	28.62344223
HLJ	2010	11.20231086	14.87742844	8.231014411	11.89772171	3.346122885	37.71017889
HLJ	2011	12.84114605	15.85745586	8.655322249	13.57475793	3.068802151	45.86037209
HLJ	2012	14.52316901	16.49228751	9.640014524	15.76943977	2.947786016	48.62885421
HLJ	2013	15.18501735	17.45981687	9.636395986	17.31089607	2.858986781	51.67103832
HLJ	2014	16.12876513	18.28328754	9.787201012	18.77031193	2.667324694	55.18885565
HLJ	2015	16.37771304	17.02141121	9.582215711	17.35725566	1.588619341	55.13426787
HLJ	2016	9.662387761	13.2823093	7.721622024	16.26073478	0.429552924	51.49263495
HLJ	2017	9.699077242	13.51471102	7.415816423	17.0871163	0.398612965	51.96829367
HLJ	2018	9.133265628	11.68682028	6.87106016	18.33959054	0.268106045	54.85977223
HLJ	2019	6.121622756	9.46527942	5.935257271	19.3024267	0	54.2158889
SH	1998	34.32640297	78.65556247	51.15178747	10.27568283	47.21156426	59.80593242
SH	1999	56.64487917	74.70309794	51.05917245	9.874446428	47.59378405	62.4783448
SH	2000	56.21587677	62.62689089	50.14925678	9.872697009	49.91609283	68.89624309
SH	2001	64.00347802	58.95222605	54.88523875	9.83049229	53.00681007	75.86653879
SH	2002	54.78337679	59.54500812	58.77829691	9.436581578	54.31032623	72.87419112
SH	2003	54.16632642	60.02098585	70.47272793	9.625700997	61.93936424	66.72085101
SH	2004	53.68671783	60.33596824	71.52376659	9.029550228	62.87204955	70.65663386
SH	2005	50.74235818	61.20051511	67.21887966	7.720037656	48.75096957	63.22423127
SH	2006	51.00631542	60.57716923	66.49722577	7.948154528	33.98969301	68.94603168
SH	2007	50.00339291	60.83530684	69.22433223	8.499840912	36.20259892	64.7003153
SH	2008	52.4813706	61.48065087	67.70395938	8.124809341	37.52923809	67.91675494
SH	2009	39.14951711	53.777404	63.97754958	8.446046296	37.47453666	64.55729369
SH	2010	35.83417965	51.06656972	60.49103908	9.026670977	42.53847435	68.51898532
SH	2011	36.29239562	45.30032832	56.77881003	9.327643836	43.56123584	67.23874914
SH	2012	32.7842946	43.03646534	54.31184713	10.93320903	45.89510612	68.52571767
SH	2013	33.28730854	37.69500243	54.39204177	11.42516006	46.75807731	71.60492581
SH	2014	33.34171019	36.96205513	55.104796	13.29080546	50.11488164	72.42956313
SH	2015	34.72009606	36.67082295	51.21652996	14.44870177	64.4095567	73.53824712
SH	2016	35.9738067	36.36343284	55.05609243	17.56164604	71.47829328	74.56334839
SH	2017	38.01260324	34.74102042	49.13655506	19.12930717	77.92443437	79.34362028
SH	2018	35.60173625	31.23494319	45.02491763	18.92528125	76.08373978	86.71412739
SH	2019	31.93761868	29.17431979	43.79715738	15.95812184	81.55871474	87.29007094
JS	1998	61.72159929	34.41591498	10.56391536	12.7783352	45.57276455	55.76926013
JS	1999	62.39385641	33.18674387	11.09994801	14.15913657	45.28666053	61.85091515
JS	2000	62.83321008	32.05938722	12.81826468	15.55491734	45.35654722	56.86548245
JS	2001	64.82870383	32.88285789	14.48513944	16.28387813	47.64796781	59.71460991
JS	2002	64.34737003	30.66571666	14.40445581	16.42390449	47.28179607	58.59703345
JS	2003	64.47848605	31.84232581	15.09324946	17.12625954	47.82898296	48.25146278
JS	2004	64.89598704	34.3725027	15.25569248	17.34839923	48.33285736	58.42061521
JS	2005	65.87418153	38.35845114	15.68091963	18.08698181	39.74870127	55.87836109
JS	2006	66.56426583	36.62390654	20.2118185	19.32334683	31.23253372	61.51559463
JS	2007	68.93930594	36.95076405	22.27076676	20.95085264	31.60060361	60.65752374
JS	2008	67.41076923	35.14691554	17.03953404	22.48308804	30.39665441	60.94913633
JS	2009	67.49185413	34.25803444	18.00216301	23.7281637	29.28847586	62.56751814
JS	2010	65.99322107	33.04579996	18.6061655	24.48405824	25.42658921	62.60647703
JS	2011	64.2938885	31.34123515	19.8896708	25.63120292	24.23575455	64.15363068
JS	2012	62.69576829	30.23081513	20.94628397	26.53266365	23.43179879	65.80691404
JS	2013	61.1281268	29.05362196	21.49952912	27.89013944	22.42905423	66.90555094
JS	2014	60.30347607	28.40749923	21.97023249	29.82434017	21.58817069	69.01805479
JS	2015	58.68465333	27.54489911	21.4307769	30.87428278	20.27671678	70.1715883
JS	2016	57.83239923	27.19137127	21.69160505	32.02744109	19.71676047	66.87842717
JS	2017	56.07901005	26.27971332	21.69268083	33.12921022	19.21633726	70.45676193
JS	2018	53.45956509	24.93081776	21.7878386	33.72692818	18.67812348	72.51512881
JS	2019	52.42788907	24.30124231	21.20408037	34.70988265	18.1257598	75.93785325
ZJ	1998	26.11129449	48.73476555	13.58148286	21.01179072	67.2485093	39.99710526
ZJ	1999	27.11030652	49.9113747	13.95585487	22.91136754	67.084405	38.19493219
ZJ	2000	29.98956823	53.64697248	16.49293917	27.07771682	74.21094909	41.54592216
ZJ	2001	34.4977739	60.18334389	19.45661979	30.77551354	84.22545273	44.60360323
ZJ	2002	38.23860585	61.47247457	22.52328205	33.69266873	90.58117253	47.41975946
ZJ	2003	41.46532499	64.35617929	25.09479137	36.68636099	100	45.45797523
ZJ	2005	44.17045542	68.69779697	27.94561271	38.13692042	80.48401277	42.33805072
ZJ	2006	43.405612	69.02776926	28.99831395	41.81288585	54.62145142	48.71207554
ZJ	2007	52.31747558	78.89111791	34.88587127	50.3413006	64.4583911	53.04454131
ZJ	2008	51.91780176	79.32076324	35.64146117	50.15834059	64.05115015	53.73770957
ZJ	2009	51.51640273	78.15408246	37.174939	50.63505711	63.73484818	53.99984169
ZJ	2010	51.2599214	78.33980137	38.11927968	52.13809909	61.24532902	52.94012259
ZJ	2011	51.52445371	77.51399462	39.67847847	53.49244051	60.90521381	55.60765708
ZJ	2012	55.73051748	81.0570599	44.98364673	57.79637426	63.45944286	54.25792627
ZJ	2013	56.02150303	80.58867446	46.08847448	57.4366501	62.51847468	49.93430913
ZJ	2014	54.43603436	77.21809027	46.65296644	57.3932791	62.0984643	51.61720047
ZJ	2015	52.19326041	73.47820966	46.68044778	55.38436363	60.11316467	49.78277925
ZJ	2016	61.86881728	75.91358036	55.09247341	59.41713752	70.10713371	50.57540696
ZJ	2017	58.37354033	69.45274242	53.86578895	56.29223889	67.27974261	51.29792311
ZJ	2018	53.69189346	65.43331007	53.32868051	54.46373219	66.28562603	54.39616098
ZJ	2019	47.21775265	56.57778829	50.78563051	50.78047751	64.30878182	53.94191033
AH	1998	35.66832939	25.25631255	10.58308383	11.29920194	40.10469199	28.90535708
AH	1999	35.62933962	22.1428926	12.33250037	12.79586583	40.20322359	34.36477755
AH	2000	36.455198	22.22562902	12.38726744	13.2861039	38.48263057	25.42083934
AH	2001	39.56241755	22.10882467	13.48035938	15.20729333	40.10227615	31.38239718
AH	2002	34.96059044	21.77710031	13.05562123	15.94984855	38.80790565	33.6821324
AH	2003	36.53225742	22.99303359	12.65562606	16.77571982	38.35959549	18.90374396
AH	2004	34.23807218	24.74490417	13.53307268	18.14511353	38.47486538	31.85760903
AH	2005	35.6021388	28.35143314	13.25190248	19.53101737	32.53380661	27.84210296
AH	2006	37.34034612	28.65648717	14.10480173	21.29198923	26.51354292	34.66892793
AH	2007	40.81147012	31.05681656	14.04563374	24.21147699	26.78756776	36.85381334
AH	2008	40.50208233	34.92810206	14.07047451	25.61206865	25.38879863	39.41539864
AH	2009	41.19216662	34.28158998	14.63203253	27.40879425	24.25283796	40.1061897
AH	2010	42.12780591	36.37589197	14.89941316	29.34277631	22.75243115	40.35457966
AH	2011	44.17793133	36.80320122	15.72639585	31.10972534	21.9565857	41.87192185
AH	2012	45.28839198	36.7891847	16.33949359	32.98233197	21.30689833	46.0746013
AH	2013	46.36607362	37.26341036	17.12471639	34.68109014	20.83184141	46.04374644
AH	2014	46.66108465	35.92424849	17.39287941	36.20016845	20.36109848	49.69366918
AH	2015	45.83988434	34.87086792	17.64578589	37.62011306	19.86516183	52.60618303
AH	2016	44.73172398	33.66758845	17.63277872	37.24945504	19.75696688	53.15780028
AH	2017	43.53442773	31.66264178	17.91776305	36.90758952	19.33523092	53.06068986
AH	2018	41.50442977	29.60513316	17.8506734	38.26922019	18.78148676	55.08920416
AH	2019	38.38467369	27.44211128	18.70318145	38.94383966	18.25863079	56.82983041
FJ	1998	51.16733509	50.08911199	9.680014042	10.26835714	67.36705783	26.69681323
FJ	1999	54.55909939	56.73936764	10.81105174	10.72101915	67.58275749	26.03135598
FJ	2000	57.14864071	54.2006251	12.64887797	12.20886306	71.34214366	25.14484837
FJ	2001	55.25723467	57.16550884	15.33813648	13.11870642	73.79111128	25.8728515
FJ	2002	58.10383238	61.29045446	18.81780109	14.11197517	75.59211713	24.64091617
FJ	2003	62.50081948	64.93728093	20.58922226	16.14075383	79.5618536	26.64580994
FJ	2004	63.35537386	62.71916633	21.76739875	16.82911353	79.89230548	28.3844777
FJ	2005	64.72461611	66.97454347	24.34203761	17.64787779	80.59876499	28.23884163
FJ	2006	65.20652498	68.93198969	31.10146705	18.90374153	54.57882917	28.53634427
FJ	2007	73.33226754	77.71061528	41.58368776	22.58357026	61.05999988	34.50264417
FJ	2008	71.43568587	77.40848136	42.7475857	23.52253415	58.98634966	35.74117352
FJ	2009	71.4989436	76.53283808	42.58230652	24.70248042	56.30304594	35.78818339
FJ	2010	71.15275131	76.62472417	43.03706876	25.34681309	49.39030335	35.03653979
FJ	2011	70.51039785	76.14641036	43.8898702	26.3207289	48.14476726	36.5603732
FJ	2012	71.199332	76.35354341	45.8058373	27.60691589	47.06713177	36.99746271
FJ	2013	69.74325414	75.27251915	47.12865753	28.48417633	45.17604975	37.21280646
FJ	2014	70.76170354	72.89087846	47.92933246	29.09483269	43.90721809	37.39283288
FJ	2015	91.5619943	89.65502809	61.59166149	35.36919471	55.33032677	36.74891258
FJ	2018	100	94.00151262	73.57899851	40.23330681	62.35195454	44.80906028
FJ	2019	93.62247098	85.42067573	71.61745739	39.94283046	60.554745	44.66682889
JX	1998	15.05700671	22.20732967	9.097634761	1.645255122	36.85556492	30.01714429
JX	1999	15.57393736	25.01978374	9.292087182	2.155502158	36.58067728	35.16109704
JX	2000	13.61455802	30.05444056	9.772335666	3.020370884	38.6286161	34.5294045
JX	2001	15.04257245	25.02192515	10.9304635	4.304480443	39.67363779	35.20554899
JX	2002	17.05543332	29.50156664	13.9889107	5.904250686	41.40441183	34.65090452
JX	2003	19.05955312	29.48638207	14.41648501	8.108809452	45.4414466	33.05875003
JX	2004	21.70016067	36.06986458	17.85204257	10.41344953	43.86839215	36.31685514
JX	2005	23.20201413	40.96727629	17.93380198	13.8087062	38.82964818	38.3820934
JX	2006	23.20989259	40.40583671	16.73019792	17.37340133	32.7866066	40.60838979
JX	2007	23.55654493	49.15545588	16.01871506	22.14213369	33.22197479	42.66866885
JX	2008	22.7089489	52.92745769	16.93772598	26.64141916	31.78023829	43.82046358
JX	2009	23.14617481	52.98955866	17.44735308	30.97779004	30.48914642	45.05357546
JX	2010	23.00597268	57.30100189	17.6393312	35.33092618	29.58234507	42.39276829
JX	2011	23.74764077	52.95510138	18.08597618	39.43622805	28.49073225	46.16839684
JX	2012	23.58426332	53.06061464	19.13740604	26.56739689	27.14597431	46.9505244
JX	2013	23.3663692	52.49586561	19.19178191	15.22526131	26.19586046	47.77338404
JX	2014	23.54510103	49.39315273	20.31284418	16.27746359	25.32892041	48.62143718
JX	2015	23.57649987	48.8067949	21.13082942	17.78101582	24.507191	48.61609114
JX	2016	22.36735717	47.02883802	21.0207085	16.77149206	23.18745422	48.5560801
JX	2017	20.26214002	44.81597961	21.44877179	18.04874973	22.53604126	50.27791272
JX	2018	17.28356369	39.55550105	21.19254016	19.19436367	22.19057669	50.52364423
JX	2019	14.93785216	31.55790722	20.87498898	20.33053803	21.5281199	50.36405792
SD	1998	48.45012818	33.90139182	25.33077874	21.63749937	43.92154054	53.29938159
SD	1999	49.72275863	51.52950429	28.06033015	26.03907253	43.52344526	54.30972565
SD	2000	50.51520543	35.4360063	30.5130145	31.30434814	43.94259283	54.08858141
SD	2001	50.11725682	36.33286904	33.96206823	34.45293682	43.37211038	53.08388281
SD	2002	51.76195772	42.48417544	41.87101926	37.79942845	44.42869358	46.20102537
SD	2003	52.13747859	45.24387288	42.95178861	39.46137594	45.26215705	55.85003517
SD	2004	56.74666661	41.36518977	49.61860303	42.87383522	46.4873311	62.42252676
SD	2005	58.68407826	41.45298771	49.5500464	44.92757954	38.10282661	66.47513033
SD	2006	62.01776047	46.10764105	49.7084797	46.96164291	30.44031202	68.45354075
SD	2007	63.46808763	44.4764683	51.89896671	49.01392938	30.22185141	69.51297667
SD	2008	58.33328541	46.56493008	50.73145024	51.2218412	29.67362916	72.17128048
SD	2009	57.32173685	45.20435408	47.30410773	55.22144904	29.30866535	72.34049765
SD	2010	57.18487013	43.82158525	47.28415687	58.03910606	28.58408706	71.97236953
SD	2011	56.44820515	43.58018959	46.99750996	60.35344083	27.73837185	73.41691033
SD	2012	56.99107146	42.74406512	46.42177119	62.12472697	26.82069923	74.74756353
SD	2013	55.58847513	41.24955347	45.89522498	63.19223666	25.68128736	73.60803628
SD	2014	54.44523549	40.41479171	42.07453758	64.76962893	24.75895563	73.08002128
SD	2015	53.80978286	38.93196049	41.15728704	55.48058164	23.51169394	75.53613042
SD	2016	50.88440053	37.3056546	39.4424911	45.64265432	21.65270802	75.30506665
SD	2017	49.25062596	35.68187946	37.79057949	48.3181711	21.13002462	79.07784404
SD	2018	46.21770549	32.72225191	35.64693788	49.94367237	20.88378189	78.44529864
SD	2019	42.81789021	30.45624752	34.10035507	52.14137925	21.08481397	80.21030328
HA	1998	39.27718271	18.56965287	9.912187279	16.2094185	42.67859284	38.38078474
HA	1999	40.94373628	19.69097463	10.29350297	18.79163297	42.32398261	44.00639657
HA	2000	41.44462246	18.6724407	10.64010026	19.87466875	41.01805061	41.12518255
HA	2001	44.40393394	19.39701701	11.55431905	21.25772979	41.2974248	43.60504024
HA	2002	46.91871612	19.8165393	12.32888183	22.88439734	40.69898768	43.907493
HA	2003	44.90251984	18.48458037	12.0084945	23.96459031	39.7091851	32.82951711
HA	2004	47.20970167	18.87606961	12.88916847	26.20741761	39.53921377	45.44767925
HA	2005	49.64167373	19.53990767	13.55732667	27.67736643	33.95466338	50.11002396
HA	2006	51.25762112	20.55415877	14.34939535	28.63160128	28.73179818	57.51224205
HA	2007	55.00880433	22.15690912	15.24444568	30.62535512	27.83862905	61.26582514
HA	2008	58.36778963	22.29882641	15.72981879	33.48565422	27.02104107	61.99619471
HA	2009	61.24371592	22.74248826	17.1299975	35.03826306	26.22001883	61.76204085
HA	2010	63.95459705	23.38024001	17.49273151	36.43633994	25.16015699	61.98509427
HA	2011	66.0622295	24.21928459	18.68939188	37.75569299	24.12134745	62.84117817
HA	2012	67.22099604	24.11085122	18.61477176	39.24925896	23.1631233	63.49904815
HA	2013	68.13823309	24.3789172	18.7821047	40.21544817	22.3079173	64.07500132
HA	2014	68.67822405	24.22765557	19.31236725	41.40432376	21.51362488	63.69273171
HA	2015	69.36600806	23.8908697	18.73731307	37.2931905	20.65548537	68.42447551
HA	2016	65.81379916	22.6414525	18.54054282	33.17331014	19.00961071	65.92534785
HA	2017	65.67233188	21.58339977	17.98837345	34.37931546	18.51091311	70.4095346
HA	2018	62.6917428	19.9777293	16.76325376	34.91543931	17.71472254	72.96650879
HA	2019	59.63926994	18.72636537	16.25255087	35.73402134	17.12387804	75.17399276
HB	1998	50.23687143	36.86880633	11.52585974	3.778962442	34.47234256	43.31131941
HB	1999	43.52810196	37.59766547	11.17398134	3.948947597	33.8689012	42.7150695
HB	2000	43.88752086	43.73592873	11.51265696	4.629252681	34.79589204	43.6123876
HB	2001	43.87831974	41.94239793	13.28202437	5.213048183	35.25369299	42.88594045
HB	2002	48.04987929	41.30561955	13.725442	6.147091829	36.28594527	42.53677
HB	2003	53.65106348	39.8595817	14.31555713	7.417606949	37.60533693	44.14296463
HB	2004	56.51606344	45.36573875	15.15016809	8.240052278	37.57703713	47.97294469
HB	2005	55.59020034	43.47370296	15.01911832	10.40820127	33.00800073	46.78490773
HB	2006	56.40507488	52.2690705	15.44542125	11.92902901	27.75234918	45.42196027
HB	2007	61.82108645	56.55676351	15.91876517	15.23491956	29.09693456	48.7847327
HB	2008	64.59234996	55.14012142	16.25480023	16.29743612	26.97876394	51.90550765
HB	2009	65.52453882	53.93723129	16.81635825	17.83400862	25.69854334	52.69861537
HB	2010	62.44733794	50.93730624	16.40149773	18.75915939	21.53433205	51.62254735
HB	2011	63.19147884	50.6793633	16.66027211	20.22221987	20.39819882	53.13413733
HB	2012	62.46976568	50.20825242	16.51367242	22.00874053	19.27328197	54.09730656
HB	2013	61.07924583	45.21136234	17.06359243	23.68479271	18.68140212	54.69760529
HB	2014	59.75140863	44.76497505	18.18788204	25.23295511	18.05000608	55.57329763
HB	2015	57.66907928	43.60355046	18.46650949	27.19540165	18.02740076	57.8054116
HB	2016	56.55056765	42.55970892	17.43327012	25.25460416	17.55665783	59.29285851
HB	2017	53.31982302	39.18250582	17.1241296	26.17483469	16.73786193	54.99011925
HB	2018	47.24248067	36.71326187	14.81383963	26.86516248	16.19723231	54.4027076
HB	2019	43.3360285	34.89208738	9.88402136	28.15233352	16.23398754	54.92609939
HN	1998	21.07149388	28.72734847	10.8252325	7.252505586	47.54356917	40.22227558
HN	1999	20.60620455	29.03493326	10.91970568	8.450383396	46.9088945	41.688259
HN	2000	21.05309164	29.48326729	11.32195022	10.02343856	47.40621163	44.37049034
HN	2001	21.80275321	29.77469414	12.52927061	11.29242294	48.18738951	45.88476477
HN	2002	22.51261992	30.95325003	14.39438258	12.69808063	49.28814799	41.9978885
HN	2003	23.53572739	34.64232075	15.66351152	14.13511852	49.77925297	42.50435526
HN	2004	25.91191764	39.52960942	17.99883787	15.70985021	48.95286445	45.19592319
HN	2005	26.83283513	40.51310204	18.15472841	17.45883126	41.09932624	44.50022936
HN	2006	29.42962233	39.17627626	19.95852082	20.54728368	31.56971542	46.00289991
HN	2007	32.59256618	42.31539316	24.05627089	23.38556927	34.09564468	51.3543778
HN	2008	32.38117036	43.13166089	23.99915666	25.63492043	32.43579268	54.07856365
HN	2009	30.61823502	41.10705216	23.12708895	26.04413856	29.28588746	53.21302348
HN	2010	30.40545903	41.32936977	22.67398928	27.45763218	28.05035983	51.31093051
HN	2011	30.48729152	40.9470302	21.74167779	28.73645704	27.40119014	53.02815296
HN	2012	30.96252957	41.30795564	23.71788866	30.06736354	26.17463562	54.46218924
HN	2013	29.67339461	41.06091444	23.36796624	31.18480455	25.05265229	51.34568656
HN	2014	28.74264341	40.46131878	23.25676953	32.32374883	24.00538731	53.00194156
HN	2015	28.38655992	40.0088966	23.38283158	34.06660692	23.36570841	53.72432618
HN	2016	30.52375098	40.60576683	24.79797343	37.36644739	23.71721257	53.33362492
HN	2017	30.32299395	39.71124018	24.8410047	38.60343199	22.69997299	55.88463986
HN	2018	30.8792594	40.12823171	25.38955554	40.39767925	22.69893764	58.68421369
HN	2019	27.6463295	36.72241154	24.81704411	41.31575945	21.89153068	60.11813283
GD	1998	34.62704969	44.19399645	7.779156782	11.84538494	75.97243876	40.28059398
GD	1999	38.26908457	48.85001251	8.263512796	13.23912472	82.49260797	44.78580518
GD	2000	40.25365198	47.55134281	8.299395004	13.98412184	88.200366	37.42846054
GD	2001	45.53394697	47.89163282	10.63374336	13.79449217	90.19636434	34.49508563
GD	2002	49.39611874	49.89404872	12.2433083	15.10283847	93.34557932	34.71428995
GD	2003	50.97353642	51.3085494	12.73122417	15.44346481	96.26442707	35.06264308
GD	2004	52.35082965	51.52015994	14.33052027	15.91383969	99.27231564	32.37169041
GD	2005	52.77350628	52.73765062	13.94050053	15.66706235	75.96415589	32.61804762
GD	2006	54.95589786	56.4232172	13.80074672	15.97131537	50.57026675	32.60131663
GD	2007	65.95871686	67.42034673	15.27114462	18.86864383	57.74944155	35.56001355
GD	2008	67.68795308	67.71294163	16.08023021	22.00181575	57.37636743	32.67309845
GD	2009	68.70065178	68.81966284	16.61861002	22.8332633	56.91649576	35.82056666
GD	2010	69.08422364	68.50039762	16.47113014	24.57728767	56.23712812	35.98505933
GD	2011	69.68862247	74.43561598	17.94319062	25.17394868	55.38640868	38.69427332
GD	2012	69.97270717	73.31740901	18.22426302	25.84364792	53.43527587	40.41490442
GD	2013	67.84437219	69.64371753	18.51707122	26.24098457	52.14953336	36.70402352
GD	2014	68.96230875	70.62565277	19.14787046	26.76606522	51.5542023	39.16442799
GD	2015	70.79275734	70.73953701	19.79822936	27.30532344	50.41824163	39.17101192
GD	2016	85.82279325	81.45808817	22.82264274	27.78619483	58.73527526	39.26634649
GD	2017	83.53458875	80.00971423	23.04660092	27.70131159	57.59793411	43.32646699
GD	2018	71.74277338	64.78368321	21.32202515	27.55487069	55.96966055	43.03136774
GD	2019	68.02034368	59.06416355	20.2468303	27.3004761	54.27098262	45.86299396
GX	1998	21.46305921	16.97780425	5.272321505	5.485483654	43.69393427	25.87826533
GX	1999	20.23557178	17.28967187	5.765205533	6.563635641	44.11049344	27.15645569
GX	2000	21.52004867	17.87739242	6.948154585	7.516813551	44.92963446	26.67482869
GX	2001	23.59490212	19.12155342	7.472735052	8.258421172	44.80849753	26.04792089
GX	2002	25.47411666	20.08655202	7.057972331	9.070297099	45.09477412	26.43175671
GX	2003	27.04923406	20.73364812	7.599471909	9.658247469	45.59381684	27.08524961
GX	2004	29.17285346	20.90106769	7.649339278	10.54491103	45.29114708	23.68532827
GX	2005	29.85684201	21.62700672	9.000256963	11.11492986	39.70280039	28.06585005
GX	2006	36.46859714	25.54131516	9.849694146	14.10344676	31.23615747	30.09959603
GX	2007	43.59941067	29.56892381	12.31841741	16.27655244	36.69042526	34.56497082
GX	2008	43.2451674	30.06806773	13.68270413	18.47732079	34.99330037	34.8004918
GX	2009	43.61896306	29.4003362	15.56610439	19.74054667	33.65406434	35.90266181
GX	2010	44.87376633	30.21679861	16.26937218	21.63841052	30.47827516	33.57865136
GX	2011	45.22110876	30.57460927	17.03503532	23.82624047	29.03653866	34.40857572
GX	2012	46.04058386	30.88764492	18.07629415	25.00673344	27.70800134	37.32492948
GX	2013	47.17002182	31.21897993	18.93740845	26.55733774	26.85003438	38.95547585
GX	2014	50.46689953	34.03435411	20.39108284	29.58095233	27.55994509	39.74905037
GX	2015	48.13498969	34.25569835	20.89601562	30.6862203	25.98878879	39.5639416
GX	2016	50.67967552	41.03677488	22.58401482	28.95495211	26.57773514	40.2833054
GX	2017	51.23979394	34.03980498	22.16514456	30.25506156	26.13011521	38.29627172
GX	2018	48.96596619	32.55541636	21.09415504	31.17350622	25.71459139	39.72090255
GX	2019	47.93486524	31.62545907	20.75518603	31.96293128	25.26075931	38.87903435
HI	1998	22.3070323	30.6168535	0	5.859676963	33.79193956	11.76586462
HI	1999	14.47285036	26.46114941	0.174187921	5.80806912	35.4366063	13.62787641
HI	2000	30.84153479	39.47042855	0.749314957	6.757930423	37.30870676	11.53336178
HI	2001	36.32885507	35.40602652	5.549364617	8.041238165	39.62083452	13.22535971
HI	2002	36.94584794	45.32641462	10.9713432	8.044226755	40.37336748	11.48455525
HI	2003	44.13365093	42.40007631	10.30259822	8.139898075	38.39427999	10.92802328
HI	2004	66.8874553	55.12921968	15.37891838	11.15957648	43.71084512	16.58312912
HI	2005	60.82103929	69.10816959	20.4111315	14.14237131	47.60396508	9.685127468
HI	2006	60.07402304	78.38029355	22.85618757	15.2355027	37.1692785	19.1316028
HI	2007	70.9480263	100	28.76946585	19.64068404	40.64601184	21.97994663
HI	2018	91.06168318	98.59601172	75.75051265	40.74829186	36.06575906	34.2131507
HI	2019	92.09623456	95.35410699	88.56874429	43.04513244	38.83517009	35.75726529
CQ	1998	20.37353113	11.64113032	12.25250134	1.847640964	47.68489559	16.87384236
CQ	1999	20.02066802	11.82190451	12.73895024	2.715935635	47.65625067	16.51408467
CQ	2000	20.91674248	12.00339901	13.96426552	3.239667771	47.48317327	18.80868334
CQ	2001	21.30318968	12.65166315	13.54011416	4.039261323	48.45951619	14.72754028
CQ	2002	22.2554485	13.33123086	16.65274164	4.961350609	50.0156598	19.99065721
CQ	2003	23.09378591	14.05173849	16.52540821	5.846264755	51.60355439	23.96137548
CQ	2004	24.97196533	13.61339123	17.57576229	6.166043862	50.12419986	26.32730236
CQ	2005	25.898461	13.6332869	17.93761611	6.962794608	39.80875206	27.52526869
CQ	2006	29.53319248	14.94994447	17.53185084	7.597724152	27.36391724	29.89621498
CQ	2007	33.4498234	16.23862739	20.40154726	9.919421059	30.14333674	31.19563658
CQ	2008	33.81246269	16.31455022	20.67127506	10.30782839	28.28504106	34.5366523
CQ	2009	33.70618971	16.71888794	21.32251415	10.99972337	26.35789405	32.66080373
CQ	2010	32.95900094	15.32015586	21.04691845	12.5875757	25.12064082	33.22906058
CQ	2011	34.04714886	14.52242108	22.07761506	13.5173187	23.57795688	31.24163306
CQ	2012	33.675826	13.40820492	21.91918176	13.50700442	21.89463676	31.50880153
CQ	2013	33.16108063	12.20626869	23.04415596	13.91932047	20.86255704	32.08193023
CQ	2014	33.13761776	12.16628267	23.67309703	14.53238228	20.00804128	31.95189322
CQ	2015	32.72299211	11.79377413	24.32306474	15.27132933	19.01237167	32.69046924
CQ	2016	35.61507788	12.39954096	26.90728783	17.20370775	20.05238913	33.47842893
CQ	2017	34.78870194	12.23774747	26.98982962	17.76833254	19.13143788	34.72881192
CQ	2018	33.36114756	11.93395882	26.61174128	19.05900242	18.19530137	35.01203421
CQ	2019	31.97304301	11.33576481	25.21361634	19.73806833	17.40238943	35.36877126
SC	1998	22.17971175	13.22437434	15.05246755	2.505677409	50.87845842	38.60142621
SC	1999	22.9627849	16.05933272	16.11152568	3.362455075	50.80667357	39.6986056
SC	2000	23.81308377	15.65188021	18.36059389	3.931453413	51.47603275	41.63553405
SC	2001	23.76173	13.81254265	19.0164295	4.318147774	51.57853323	32.25048915
SC	2002	23.15664108	13.66402591	19.43657113	4.759693691	51.44014033	39.61340834
SC	2003	23.66322046	13.84026421	21.61649593	5.534540262	52.29620912	41.19449703
SC	2004	24.86557733	14.34544302	22.62332975	6.273487309	52.39646632	40.7191148
SC	2005	25.57458144	14.48389511	23.42527606	7.257462272	45.1920978	40.68827118
SC	2006	26.14091061	14.77569185	24.67269377	8.006541367	37.67332546	30.27976996
SC	2007	29.89554424	16.2468037	26.82503944	9.767950582	38.40221774	35.44173011
SC	2008	29.71198182	16.04804163	27.53270816	10.54046459	36.38326895	37.39709449
SC	2009	30.61495712	16.33966316	29.17640471	12.15331903	35.53444767	38.02993572
SC	2010	30.36698683	16.43232794	30.66254814	13.43003001	33.69651403	39.3643976
SC	2011	30.46003319	16.15433359	32.48101031	14.95147733	32.24269835	40.40490798
SC	2012	30.16899014	15.44085368	33.35170885	16.41592277	30.81597454	40.76129968
SC	2013	29.48781944	15.2712927	33.46417693	17.96408517	29.91227926	42.90557132
SC	2014	29.69196937	15.11325642	34.32666041	19.28558855	29.14559641	42.65560585
SC	2015	29.42519429	14.9167331	34.79755937	20.74861258	28.38978481	44.04890178
SC	2016	30.08606501	15.02244104	35.65603312	20.43929354	28.31040734	45.46189445
SC	2017	28.09321659	14.10548796	34.86758298	21.17040465	27.04243848	46.8361806
SC	2018	26.38169252	12.56096457	31.83162939	22.20409225	25.98430224	47.21564733
SC	2019	23.33267009	10.8038962	30.72836642	22.45958023	24.78104328	47.18651382
GZ	1998	7.233636089	0.716458414	7.324668379	0	47.25073532	17.08999937
GZ	1999	8.307867306	2.033310654	8.392098042	0.654792732	46.63124591	17.81156992
GZ	2000	9.076736223	1.383352849	9.1375267	1.344245817	46.74064877	18.98849121
GZ	2001	8.869020851	1.391003534	9.474344152	1.797454523	47.9432175	16.14774776
GZ	2002	10.23998831	1.730106029	11.34796458	2.466971527	48.59066159	13.20246554
GZ	2003	10.8898752	1.88407363	13.35165678	3.305999886	48.87227906	17.36761196
GZ	2004	9.969532778	2.146455134	13.95839762	3.626143454	49.05001557	19.2389415
GZ	2005	10.51636707	2.152684699	12.90677217	6.084623013	48.14010814	18.7570479
GZ	2006	11.22312841	2.652568382	13.63488075	8.366265527	38.16736395	16.74891965
GZ	2007	14.60850943	3.316970991	15.07007125	12.43362688	41.76092023	21.5248853
GZ	2008	13.80030571	4.563604349	15.52776744	13.43575206	39.88864721	22.37376567
GZ	2009	13.80260599	3.96517673	15.60258316	13.6155048	37.81672259	21.72418925
GZ	2010	12.9079117	4.088638928	16.51729095	14.69238117	30.70829728	18.68455461
GZ	2011	14.91300912	4.830658027	18.02895975	15.5813773	28.91522917	2.626870623
GZ	2012	15.01537163	4.535571305	20.93425477	17.85915651	27.10352462	14.31595939
GZ	2013	13.28803313	3.630045583	22.10822594	18.4141595	25.16378075	9.498169151
GZ	2014	13.72474148	3.417889949	21.14647715	20.20611065	23.30583019	13.71894966
GZ	2015	14.34852017	3.551299984	19.48341653	17.62990981	22.30998802	15.95853611
GZ	2016	13.71341259	3.438758993	19.96243276	15.31178463	21.05513369	16.53097472
GZ	2017	10.69354622	3.209608326	20.51626471	16.5876209	19.99906818	22.34421546
GZ	2018	9.200376326	2.146902884	18.60900166	19.50605171	20.28879596	15.28484293
GZ	2019	6.988828685	1.041739061	15.4364238	20.66835801	19.63272388	14.59828278
YN	1998	18.73837639	8.702060331	24.23944716	6.960534943	45.37552879	20.60314243
YN	1999	11.5652952	7.261317611	17.08911779	7.177827288	43.15623816	21.5624966
YN	2000	17.27401752	9.1765196	24.32404272	6.938193412	41.05256256	23.15344606
YN	2001	18.95385521	9.039469163	25.0049147	7.594225316	40.0562027	19.70867737
YN	2002	21.53574809	9.706324664	27.68449117	8.519376085	41.39440337	18.48124999
YN	2003	23.25480557	10.46670151	29.95135868	9.535933965	42.18783299	21.24030751
YN	2004	24.87989658	11.32200136	30.36563241	9.832715509	41.42149525	19.9202619
YN	2005	25.02550437	11.67147998	31.22234579	9.964614368	40.49088065	20.1925084
YN	2006	26.68446701	12.62399998	31.83906207	10.67859576	33.6915098	20.66822285
YN	2007	31.97356057	14.87976452	34.89486871	12.71357028	35.76826609	21.84080558
YN	2008	32.62177975	18.06973025	35.32606155	13.41220781	33.32154175	23.69616599
YN	2009	31.03176803	16.90421751	36.76174105	13.87959409	31.08654819	24.63781924
YN	2010	33.91200735	18.37244819	38.68152229	15.93596254	30.29570697	22.26744509
YN	2011	36.275086	18.52117906	40.26174772	17.11507055	28.06433717	26.92252792
YN	2012	36.54462143	20.95577106	43.53095033	18.38602302	25.5568718	29.15105449
YN	2013	36.94814822	19.91231887	44.16634608	19.23868227	24.03023592	29.84623974
YN	2014	38.47898521	20.8278703	45.8119008	20.28443357	23.34085981	29.95125915
YN	2015	39.83845127	21.4831427	46.56260079	21.30449028	22.68961941	30.85623513
YN	2016	44.24636469	22.97473425	50.1124846	23.90037208	23.72687592	31.86263526
YN	2017	43.08069731	22.52776293	52.2335348	19.76507498	22.92844207	37.48393901
YN	2018	38.01892901	19.81225648	51.40244459	16.91866188	22.02095048	38.10111499
YN	2019	33.84874962	17.30485643	51.41046405	16.93684855	21.34710475	38.38354515
XZ	1998	14.76998915	1.448257133	0.361772103	17.52957337	68.61673536	48.59215309
XZ	1999	2.135235819	4.777064298	0.874487041	19.51213823	68.82121863	55.5832952
XZ	2000	0	4.627282187	0.269577348	23.21193949	69.30300539	58.81813977
XZ	2001	4.924499028	3.705793204	1.164908964	25.44343201	70.01412401	60.77146539
XZ	2002	4.751920447	3.691582008	1.482773099	31.10498734	69.87469576	60.363149
XZ	2003	6.780193201	3.785823651	2.032800692	40.03321708	69.9961778	66.72718254
XZ	2004	8.199121523	5.673362476	4.567009722	43.34180465	71.69951485	66.71498908
XZ	2005	15.33861861	5.485949897	4.786645214	52.51094389	71.00513451	63.35303376
XZ	2006	15.92145231	7.383300287	4.911191388	65.65964555	63.42286019	68.70318977
XZ	2007	17.14715703	9.311136613	4.993273528	78.44680073	64.16314142	71.67093952
XZ	2008	15.94721545	11.61854814	5.698810247	82.64686276	69.5801363	75.67515987
XZ	2009	17.54913113	8.097597821	6.159675101	84.95791738	69.4602073	73.68862083
XZ	2010	16.39697789	9.345185081	10.92430221	96.52521768	71.64999021	72.81243437
XZ	2011	15.78268786	8.323867314	10.94483986	100	71.88277328	73.87114278
SN	1998	31.57342669	2.772565384	12.77357085	5.451406441	40.25654454	20.57526319
SN	1999	34.15698728	3.060254497	17.71444032	6.280339198	39.97906851	11.68350842
SN	2000	35.32092945	2.889603342	15.11730785	7.185007193	42.00457456	13.38578009
SN	2001	38.04883266	3.350065556	14.28347928	8.68608108	44.65043282	12.64868495
SN	2002	37.58647619	3.405099873	12.3838445	10.11685022	46.4110597	14.96395197
SN	2003	47.09181226	3.332953719	11.76761721	11.6223341	48.23432575	16.85897678
SN	2004	43.93927718	3.231489674	13.64808352	12.58531604	48.03570951	21.1349752
SN	2005	46.08716455	3.164541314	13.97502334	13.53645296	42.38938275	20.69719805
SN	2006	46.11419285	3.207233304	14.87809313	13.969106	36.02313681	21.05581046
SN	2007	53.38078046	4.084375569	17.01899639	16.84423871	37.26470403	25.01053736
SN	2008	53.77585372	4.527258728	16.50105643	18.09696808	34.99071197	26.6149306
SN	2009	54.84720959	5.725457216	18.75393878	19.94635846	34.17761055	28.10278977
SN	2010	59.22464429	5.09200776	16.92344742	22.14512228	31.82544894	28.96819172
SN	2011	69.07559758	5.103804999	17.25097403	24.80780999	30.76299871	31.07623134
SN	2012	80.96977546	5.380553438	17.57400192	26.75206987	28.36459109	34.36200148
SN	2013	80.92434491	5.345220123	18.17751542	27.96270386	27.26952707	33.13262697
SN	2014	76.24097283	5.209084653	17.96265249	29.41490337	26.51268012	32.68290253
SN	2015	75.93848589	5.379677406	18.77809497	27.19576612	25.50199781	35.0388237
SN	2016	79.13817673	5.741887695	19.50033564	24.805769	25.61536955	34.91058629
SN	2017	80.82025719	6.091366309	19.98091664	26.59968824	25.48163576	34.28145618
SN	2018	78.94725341	5.417658287	18.5829873	27.39082627	24.47095345	36.67781413
SN	2019	66.37046715	5.084824292	19.27520389	27.3394371	23.2261076	37.30204769
GS	1998	13.14052762	5.218020186	48.04659266	7.509342077	35.84781613	20.689113
GS	1999	13.44744261	4.532729065	48.43475424	8.731565959	35.63850118	12.27808074
GS	2000	13.97156163	5.368035906	45.2257954	10.40980491	36.66557666	6.065381925
GS	2001	14.87309925	6.64320846	44.38482755	11.70524924	37.47315618	8.548023614
GS	2002	17.08332423	7.207256665	47.82977376	12.93818831	38.12888313	11.77484048
GS	2003	16.81281118	6.830484767	47.39623376	14.25659376	38.70074606	13.5962056
GS	2004	17.85046793	9.791961719	48.4894235	15.0654082	38.26503276	13.43684035
GS	2005	19.04189847	13.33810284	46.50587775	16.12114577	37.80119222	12.59356136
GS	2006	19.04350866	13.98336901	47.57931224	16.96308982	31.43391092	9.134025555
GS	2007	20.62167394	25.37311689	49.27435291	18.64045406	31.13745331	7.704853213
GS	2008	19.81766823	25.50705255	52.10541899	19.61969102	29.87328077	12.54526743
GS	2009	19.60748005	27.69655009	56.21412247	21.24501006	29.02877347	12.46516733
GS	2010	20.04223316	30.92151818	68.37299776	23.18300119	25.61260859	15.87437811
GS	2011	19.72680713	48.43302098	68.60077007	24.77854367	24.31944601	18.63085969
GS	2012	21.59193245	52.47269942	78.59106517	26.83698956	23.6147121	25.78797971
GS	2013	22.07510647	54.75135761	81.14692676	28.39648673	22.52913887	26.63132089
GS	2014	22.88883087	54.22067651	94.86910837	29.88294569	21.53571253	28.6946027
GS	2015	22.70348573	54.53857902	100	26.9993939	20.64789274	30.35526068
QH	1998	2.738714534	5.100086727	2.301618965	16.64382096	40.04930031	20.65993927
QH	1999	4.109739505	5.993932014	1.715758063	18.89842038	40.13696065	11.88556408
QH	2000	4.507688114	6.678736449	1.715748283	21.21432234	42.02045005	0.967402904
QH	2001	5.923626071	6.330873628	1.801977072	23.53470719	44.818506	9.832452891
QH	2002	7.820207738	6.251115725	2.018952449	27.59441484	49.10920356	8.470077087
QH	2003	8.232533104	7.167426382	2.354420283	31.02407674	53.26444174	8.980463202
QH	2004	6.896529911	7.443649201	1.758662191	34.82578162	53.60731791	11.48858627
QH	2005	7.964722891	7.300641743	2.546016994	34.65667117	53.72103477	14.16021358
QH	2006	7.837747381	7.699801141	2.413255759	34.53566973	47.96565026	9.228858931
QH	2007	7.586729219	7.290927514	2.725447591	34.02396485	44.72152743	22.7469873
QH	2008	8.88972338	7.741344554	7.496089293	35.08819438	44.39746027	13.28656223
QH	2009	9.386469057	8.171359768	8.799164035	38.90630006	43.86425072	11.87404152
QH	2010	8.872241244	7.633553607	16.04648979	39.69572511	38.8513907	14.07982566
QH	2011	8.440248476	7.230403394	27.72038316	40.7256952	37.95459781	15.53829034
QH	2012	11.10500898	6.014450645	28.4564134	40.60469376	36.66764738	16.16325401
QH	2013	12.96835158	7.074333315	35.77515149	37.87341427	36.09250582	0
QH	2014	13.13845736	6.485094305	38.05355921	42.10226881	35.51443074	16.59227503
QH	2015	14.22142965	6.79001206	39.53989824	42.24149336	34.99847716	16.90037054
QH	2016	9.542888164	6.707742863	42.28216344	42.86326582	34.31203457	15.25687222
QH	2017	9.281058681	6.391670292	44.40086648	44.36521442	33.60298666	15.39468265
QH	2018	6.474600872	5.838484892	36.91802279	45.6062081	32.56348688	15.44595344
QH	2019	0.599970786	3.708460236	39.88033423	47.13731367	32.24632211	19.61041238
NX	1998	39.39967267	0	10.1221603	12.31710833	22.84371525	29.14941379
NX	1999	38.50946393	0.489916378	11.59891509	15.45884511	22.32327511	29.57767367
NX	2000	25.79092286	0.62013376	10.56528453	15.95276425	23.36312002	24.05229285
NX	2001	27.9443309	1.029416202	11.30043459	17.76257404	24.38812478	27.59952827
NX	2002	22.68744127	0.476698019	11.07403145	16.88225211	20.65634817	26.63625998
NX	2003	23.65252416	0.299739429	10.85349621	19.28679127	21.60922297	23.32114457
NX	2004	25.63714908	0.537669889	11.96213809	20.82336377	21.18886748	29.07645147
NX	2005	31.18088374	0.330244832	12.01543818	23.77044132	22.98452398	31.6325015
NX	2006	34.0286316	1.033679561	11.87881392	24.99241008	17.00843558	31.81063727
NX	2007	34.95069923	1.648576593	12.78970757	25.25125111	15.47334427	31.09785841
NX	2008	34.07423467	1.96071675	16.87386367	26.11899908	15.01554332	30.23891589
NX	2009	33.84179127	1.884832858	19.52351385	27.87100518	14.4243537	34.0566956
NX	2010	36.66693887	2.414832595	23.30322374	28.53822607	13.60227917	35.88106694
NX	2011	36.32402448	2.478763509	26.12539018	30.0976139	12.83594143	37.08735764
NX	2012	39.25763032	2.704935665	27.61114242	31.53687501	13.02834552	43.41044721
NX	2013	39.44395308	2.473332107	30.12847146	31.54161301	12.30721843	44.98101135
NX	2014	38.44275578	2.250722484	32.43142656	32.41887345	12.03388383	51.47695877
NX	2015	38.1621215	2.209510015	32.67289063	28.53268624	11.32880479	51.80855271
NX	2016	46.72089196	3.035297301	37.83742489	24.63844442	13.57915617	55.60864605
NX	2017	45.8968163	2.815588319	37.56476315	25.53188698	12.73016232	55.75282695
NX	2018	40.27780493	1.879265184	36.7823765	25.52190071	11.87098745	62.17366392
NX	2019	40.6843796	1.88354801	38.74577579	26.3818492	11.78643318	66.71284249
XJ	1998	32.32607863	7.682183151	97.85821655	7.539519544	14.48664776	57.74782189
XJ	1999	26.40320015	7.70972951	90.09087751	7.898952135	13.93618224	58.52717076
XJ	2000	26.54006687	8.39465075	89.41704701	8.504797598	14.04006319	59.89947414
XJ	2002	28.18402018	6.186153039	94.71634737	9.321302194	14.31201732	63.52307585
XJ	2003	30.91341857	6.548577469	93.28379742	9.967530065	14.18000913	65.2156753
XJ	2004	34.55924891	6.551809056	97.91102765	10.92515441	14.23005145	65.56318
